# Supplementary material for: The Predictive Value of Serum ACE2 and TMPRSS2 Concentrations in Patients with COVID-19—A Prospective Pilot Study
Source: J Pers Med. 2022 Apr 12;12(4):622. doi: 10.3390/jpm12040622 (PMC9032089; doi:10.3390/jpm12040622)
Supplement: Supplementary file 1 [file jpm-12-00622-s001.zip]

Archive with 1 entries (1 files):
- jpm-1637077-supplementary.pdf
